# Supplementary material for: Increased levels of the synaptic proteins PSD-95, SNAP-25, and neurogranin in the cerebrospinal fluid of patients with Alzheimer’s disease
Source: Alzheimers Res Ther. 2022 Apr 23;14:58. doi: 10.1186/s13195-022-01002-x (PMC9034610; doi:10.1186/s13195-022-01002-x)
Supplement: Supplementary file 3 — Additional file 3: Supplementary Table 1. Correlations between CSF levels of synaptic markers in different groups. [file 13195_2022_1002_MOESM3_ESM.xlsx]

## Sheet: Sheet1
Supplementary Table 1. Correlations between CSF levels of synaptic markers
in different diagnostic groups
Correlations between PSD-95 and SNAP-25
	r2	r	p
All subjects	0.19	0.44	<0.0001
Alzheimer's Disease	0.27	0.52	0.0009
Other neurodegenerative diseases	0.26	0.51	<0.0001
Neurological Controls	0.14	0.37	0.004
Healthy controls	0.45	0.67	0.001
Correlations between PSD-95 and Neurogranin
	r2	r	p
All subjects	0.17	0.41	<0.0001
Alzheimer's Disease	0.37	0.61	0.0001
Other neurodegenerative diseases	0.24	0.49	0.0001
Neurological Controls	0.09	0.3	0.02
Healthy controls	0.29	0.53	0.015
Correlations between SNAP-25 and Neurogranin
	r2	r	p
All subjects	0.76	0.87	<0.0001
Alzheimer's Disease	0.74	0.86	0.0001
Other neurodegenerative diseases	0.67	0.82	<0.0001
Neurological Controls	0.77	0.88	<0.0001
Healthy controls	0.78	0.88	<0.0001
Correlation analysis was performed using Pearson correlation and linear regression.
