# Supplementary material for: Increased levels of the synaptic proteins PSD-95, SNAP-25, and neurogranin in the cerebrospinal fluid of patients with Alzheimer’s disease
Source: Alzheimers Res Ther. 2022 Apr 23;14:58. doi: 10.1186/s13195-022-01002-x (PMC9034610; doi:10.1186/s13195-022-01002-x)
Supplement: Supplementary file 4 — Additional file 4: Supplementary Table 2. CSF levels of synaptic markers in diagnostic groups. [file 13195_2022_1002_MOESM4_ESM.xlsx]

## Sheet: Sheet1
Supplementary Table 2. CSF levels of synaptic markers in diagnostic groups
A. Cohort I - Diagnostic groups
		PSD-95		SNAP-25		Neurogranin
	n	Mean (SD)	p vs AD	Mean (SD)	p vs AD	Mean (SD)	p vs AD
AD	37	452.6 (176.2)		113.9 (30.3)		417.7 (142.4)
NeuroDegen-Other	62	316.1 (270.6)	0.001	71.3 (24.1)	0.0001	248.5 (133.5)	0.0001
NeuroCtrl	59	308.4 (267.9)	0.0005	91.0 (53.0)	0.005	367.0 (270.4)	0.02
Healthy Controls	20	212.6 (70.1)	0.0001	83.2 (21.2)	0.05	264.2 (111.1)	0.01
B. Cohort II -Diagnostic groups
Cohort II		PSD-95		SNAP-25
	n	Mean (SD)	p vs AD	Mean	p vs AD
AD	105	279.1 (137.9)		163.4 (61.6)
NeuroDegen-Other	6	129 (53.2)	<0.00001	78.8 (29.5)	<0.00001
NeuroCtrl	33	109.6 (37.3)	<0.00001	88.3 (28.7)	<0.00001
Healthy Controls	21	130.3 (67.7)	<0.00001	96.9 (36.1)	<0.00001
C. Cohort II - AD subgoups
		PSD-95		SNAP-25
	n	Mean (SD)	p vs HC	Mean	p vs HC
Healthy Controls	21	130.3 (67.7)		96.9 (36.1)
AD-Asymptomatic	6	270.5 (123.5)	0.01	163.2 (47.7)	0.01
AD-MCI	57	255.5 (116.1)	<0.00001	151.4 (50.8)	<0.00001
AD-Dementia	42	312.3 (161.5)	n.d.	179.8 (73.2)	n.d.
Differences between diagnostic groups were evaluated using ANOVA and Tukey’s Honest Significant Difference
test adjusting for age, sex, and the biomarker in question. Subgroup analysis between different AD subsets was
performed using weighted logistic regression and multiple testing correction was performed using the
Benjamini-Hochberg method.
